# Supplementary material for: Epigenetic Silencing of TFPI-2 in Canine Diffuse Large B-Cell Lymphoma
Source: PLoS One. 2014 Apr 2;9(4):e92707. doi: 10.1371/journal.pone.0092707 (PMC3973630; doi:10.1371/journal.pone.0092707)
Supplement: File S1 — Analysis of methylation status for each TFPI-2 CpG locus. (XLS) [file pone.0092707.s001.xls]

## Sheet: Foglio1
	CpG 1	CpG 2	CpG 3	CpG 4	CpG 5	CpG 6	CpG 7	CpG 8	CpG 9	CpG 10	CpG 11	CpG 12	CpG 13	CpG 14	CpG 15	CpG 16	CpG 17	CpG 18	CpG 19	CpG 20	CpG 21	CpG 22	CpG 23
Ctrl1	0	0	0	0.186	0.004	0.188	0.00204499	0.182752	0.185185	0.00408163	0	0.153061	0.605317	0.00612245	0.00408163	0.00409836	0.00819672	0.00205339	0.587269	0.00613497	0.00817996	0.00408163	0.00408163
Ctrl2	0.0283224	0.0371991	0.0328228	0.229258	0.02	0.234649	0.260486	0.259825	0.269147	0.0087146	0.0152838	0.0610022	0.198257	0.0326797	0.0833333	0.0764192	0.0522876	0.00884956	0.283224	0.08061	0.0915033	0.0722101	0.671024
Ctrl3	0.0835821	0.306548	0.31454	0.00890208	0.448795	0.4375	0.0210843	0.0238806	0	0	0.0267062	0.198813	0.397626	0.00593472	0.0952381	0	0.0296736	0	0.220238	0.0267062	0.0237389	0.00890208	0.0979228
Ctrl4	0.142857	0.0952381	0.249084	0.010989	0.00369004	0	0	0	0.00743494	0	0	0.0110294	0.0627306	0	0.047619	0.0037037	0	0.00367647	0.0882353	0.00735294	0.0110294	0.003663	0.010989
Ctrl5	0.010661	0.00213675	0.00852878	0.0149254	0.00653595	0.0491453	0.00428266	0.0150862	0	0.0021322	0.985075	0.00854701	0.997868	0.987207	0.987207	0.00862069	0.989339	0.00215517	0.0128205	0.00639659	0.970149	0.00642398	0.991471
Ctrl6	0.00288184	0.00859599	0.69914	0.00574713	0.00289017	0	0.00578035	0.00576369	0	0.017192	0	0.00286533	0.704871	0.247126	0	0.00869565	0.00864553	0	0.00574713	0	0.00286533	0.00573066	0.00573066
Ctrl7	0.0104384	0.395833	0.391213	0.00417537	0	0.0041841	0.387029	0.391213	0.39666	0.00208768	0.00416667	0.00208333	0.721757	0.394572	0.00208333	0.00422833	0.00208768	0	2/479	0.00208768	0.148225	0.364583	0.00208333
Ctrl8	0.04	0.105386	0.0960187	0.110329	0.00950119	0.0329412	0.108491	0.141844	0.136038	0.154567	0.140845	0.142857	0.873536	0.0187354	0.863529	0.00941176	0.0234742	0.0141844	0.948478	0.0915493	0.0117096	0.0163934	0.87822
Ctrl9	0.213542	0	0.00260417	0.0130208	0.0505319	0.679688	0	0.0575916	0	0.0157068	0.0078329	0.00261097	0.663185	0.00260417	0.203655	0.00262467	0	0.0026178	0.0130548	0.0157068	0.0598958	0.00260417	0.927083
Mean Ctrls	0.0591427	0.10566	0.199328	0.0648162	0.0606605	0.180679	0.0876886	0.119773	0.110496	0.0227202	0.131101	0.0647633	0.580572	0.188331	0.254083	0.0130892	0.123745	0.00372631	0.269883	0.0262827	0.147477	0.0538436	0.398734
DLBCL1	0.558537	0.151961	0.995098	0.995122	0.387805	0.943765	0.968293	1	0.963415	0.229829	0.197561	0.428922	0.400978	0.980488	0.512195	0.027027	0.373171	0.960976	0.997561	0.878049	0.97066	0.534146	0.970732
DLBCL2	1	0.952381	0.52819	1	1	1	0.467262	0.997033	0.937685	0.994065	1	1	1	1	1	1	1	1	1	1	0.537092	1	1
DLBCL3	0.997253	0.92033	0.991736	0.986226	0.300275	0.895317	0.964286	0.961433	0.969697	0.0879121	0.0521978	0.763736	0.84573	0.747253	0.96978	0	0.7961	0.00275482	0.763736	0.818681	0.376374	0.837912	0.854396
DLBCL4	1	0.697917	0.888312	0.641558	1	0.994805	1	0.675393	0.882812	0.994805	1	0.885714	0.98961	0.548052	0.661458	0.576316	1	1	1	0.997403	0.994792	0.421875	0.997403
DLBCL5	0.0103093	0.0103093	0.00412371	0	0.00419287	0.00828157	0.012474	0.004158	0.00414938	0.00824742	0.00618557	0.00619835	0.00619835	0.00206612	0.00623701	0.00622407	0.0103306	0.00414938	0.00621118	0.00618557	0.00619835	0.00824742	0.0103093
DLBCL6	0.00689655	0.00229885	0	0	0	0.00229885	0.00230947	0.00230947	0		0	0	0.0161663	0.00461894	0	0.00462963	0.00230415	0.00464037	0.997696	0.997701	0	0.00230415	0.997701
DLBCL7	0.281818	0.269841	0.275626	0.249433	0.754545	0.575688	0.931973	0.341686	0.227064	0.134396	0.319728	0.25576	0.306122	0.972789	0.972665	0.977273	1	0.0363636	0.452273	0.605442	0.0952381	0.047619	0.975
DLBCL8	0	0.00204918	0.00204499	0	0.00414938	0.0143737	0.0164271	0	0.0164271	0.0184049	0.0163599	0.985656	0.0184426	0.997955	0.99591	0.00614754	0.98773	1	0.99591	0.995902	1	0.00614754	0.997955
DLBCL9	0.966463	0.483384	0.963746	0.274924	0.284404	0.272727	0.115502	0.0214067	0.04	0.00606061	0	0	0.661631	0.65861	0.480363	0.677812	0.486405	0.678788	0.392749	0.00302115	0.809	0	0.0181269
DLBCL10	0.0151844	0.4	0.05	0.00650759	0.140625	0.00217391	0.0867679	0.0945055	0.0989011	0.00433839	0.00867679	0.0347072	0.0932755	0.0956522	0.0934783	0.00437637	0	0.0174672	0.08061	0	0.0130152	0.0631808	0.484783
DLBCL11	1	0	1	1	1	1	1	1	1	0.00423729	0.00423729	0	1	0	1	0	1	1	1	1	1	0	1
DLBCL12	0.0131086	0.219101	0.46516	0.185741	0.966292	0.418386	0.666041	0.507605	0.507547	0.594747	0.11985	0.373358	0.992509	0.521179	0.447566	0.708647	0.986792	0.485929	0.56391	0.594747	0.939962	0.331461	0.958801
DLBCL13	0.131841	0.229426	0.251244	0.226368	0.675879	0.179104	0.278195	0.5425	0.142132	0.00248756	0	0.0075	0.005	0.0025	0	0.0025	0.0250627	0	0.241294	0	0.19202	0	0.244389
DLBCL14	0.997041	0.860534	1	1	0.997015	0.994048	0.227811	1	1	1	1	1	0.997033	0.985207	0.275148	0.220238	0.997033	1	0.911243	0.994065	1	0.997041	0.997041
DLBCL15	0	0	0.00284091	0.00285714	0	0	0	0	0.0260116	0	0.00284091	0	0.00284091	0	0	0	0	0	0.954545	0.00569801	0.954416	0	0.997159
DLBCL16	0.313466	0.00443459	0.369469	0.00221239	0.689579	0.367483	0.321508	0.31929	0.689579	0.392936	0.397351	0.389381	0	0.445916	0.0529801	0.427938	0.481236	0.453333	0.454545	0	0.446903	0.443709	0.00220751
DLBCL17	0.0080429	0.122995	0.126685	0.994652	0.0860215	0.997326	0.0213904	0.0837838	0.681818	0.00802139	0.0026738	0.0026738	0.00534759	0.0080429	0.00534759	0.00808625	0.387701	1	1	0.997319	1	0.737968	1
DLBCL18	0	0	0	0.0381679	0.0357143	0.0335052	0.0356234	0.0357143	0	0	0	0	0.926209	0.923664	0.923664	0.941476	0.959288	0	0.969466	0.964103	0.992366	0	0.994911
DLBCL19	0.679825	0.00219298	0.677632	0.689278	0.68709	0.00438596	0.704595	0.708972	0.00220751	0.00437637	0.00438596	0.737418	0.769737	0.0153173	0.0175439	0.828571	0.828571	0.829322	0.857768	0.866228	0.866521	0.846827	0.997812
DLBCL20	0	0.00115207	0	0.00575374	0	0.00575374	0	0.0011534	0	0.996544	0.998847	0.998845	0.998849	0.997696	1	0.998849	0.00470588	0.00230415	0.00230415	0.00115207	0.0023015	0	0.00345224
DLBCL21	0.00503778	0.0302267	0.0252525	0.0353535	0.397985	0.213198	0.0680101	0.375635	0.979849	0.231738	0.188917	0.977215	0.979849	0.979798	0.838791	0.0707071	0.916667	0.00767263	0.994962	0.987406	0.989924	0.790932	0.992443
DLBCL22	0.612903	0.841398	0.851752	0.00268817	0.20274	0.188679	0.485175	0.211957	0.192412	0.204301	0.206989	0.0215054	0.483871	0.215054	0.198925	0.0027027	0.287634	0.394022	0.0189189	0.0188172	0.397849	0.215054	0.997312
Mean DLBCLs	0.390806	0.281906	0.430405	0.378947	0.437014	0.41415	0.38062	0.403842	0.425532	0.281783	0.251218	0.403118	0.5227	0.50463	0.475093	0.340433	0.569579	0.448987	0.666168	0.578724	0.617483	0.33111	0.749633
	CpG 1	CpG 2	CpG 3	CpG 4	CpG 5	CpG 6	CpG 7	CpG 8	CpG 9	CpG 10	CpG 11	CpG 12	CpG 13	CpG 14	CpG 15	CpG 16	CpG 17	CpG 18	CpG 19	CpG 20	CpG 21	CpG 22	CpG 23
Ratio DLBCLs/Ctrls	6.60784	2.66806	2.15928	5.84649	7.20426	2.29219	4.34059	3.37173	3.85111	12.4023	1.91622	6.22448	0.900319	2.67948	1.86983	26.0088	4.60284	120.491	2.46836	22.0192	4.18697	6.14948	1.88003
p-value	0.082	0.517	0.438	0.143	0.016*	0.537	0.17	0.18	0.143	0.138	0.622	0.045*	0.537	0.106	0.35	0.143	0.016*	0.011*	0.042*	0.011*	0.007**	0.235	0.031*
